# Supplementary material for: Dyeing of Tussah Silk with Reactive Dyes: Dye Selection, Dyeing Conditions, Dye Fixation Characteristics, and Comparison with Mulberry Silk
Source: Molecules. 2024 Mar 5;29(5):1151. doi: 10.3390/molecules29051151 (PMC10935422; doi:10.3390/molecules29051151)
Supplement: Supplementary file 1 [file molecules-29-01151-s001.zip]

Archive with 1 entries (1 files):
- molecules-2895741-supplementary.pdf
